# Supplementary material for: Diverging Trends and Expanding Educational Gaps in Smoking in China
Source: Int J Environ Res Public Health. 2022 Apr 18;19(8):4917. doi: 10.3390/ijerph19084917 (PMC9033051; doi:10.3390/ijerph19084917)
Supplement: Supplementary file 1 [file ijerph-19-04917-s001.zip]

Archive with 1 entries (1 files):
- ijerph-1529094-supplementary.pdf
